# Supplementary material for: Microsporidian Nosema bombycis hijacks host vitellogenin and restructures ovariole cells for transovarial transmission
Source: PLoS Pathog. 2023 Dec 7;19(12):e1011859. doi: 10.1371/journal.ppat.1011859 (PMC10729982; doi:10.1371/journal.ppat.1011859)
Supplement: S1 Data — Excel spreadsheet containing in individual tabs, the raw numerical data used to generate the graphs in the following figure panels: Figs 1G, 5B, 5C, 7A, 7C, 7E, 7F, 7G, 9E, 9F and S5. (XLSX) [file ppat.1011859.s014.xlsx]

## Sheet: Fig 1G
	copy number of Nb-β-tubulin				copy number of Nb-β-tubulin				copy number of Nb-β-tubulin				copy number of Nb-β-tubulin				copy number of Nb-β-tubulin				copy number of Nb-β-tubulin				copy number of Nb-β-tubulin				copy number of Nb-β-tubulin				copy number of Nb-β-tubulin
pre-p-ow	206400	203400		pre-p-ov-3	2539	2291		p1d-om-3	510900	505200		p1d-ov-3	8162	7412		p2d-om-3	1367000	1359000		p2d-ov-3	13020	12470		p3d-ov-3	22080	19150		p4d-ov-3	29320	30500		p5d-ov-3	60740	61420
pre-p-ow	198500	203400		pre-p-ov-3	2149	2291		p1d-om-3	505200	505200		p1d-ov-3	6607	7412		p2d-om-3	1367000	1359000		p2d-ov-3	12730	12470		p3d-ov-3	17100	19150		p4d-ov-3	31340	30500		p5d-ov-3	61080	61420
pre-p-ow	205300	203400		pre-p-ov-3	2185	2291		p1d-om-3	499600	505200		p1d-ov-3	7467	7412		p2d-om-3	1344000	1359000		p2d-ov-3	11650	12470		p3d-ov-3	18280	19150		p4d-ov-3	30820	30500		p5d-ov-3	62450	61420
pre-p-ow	246600	248000		pre-p-ov-2	3391	3372		p1d-om-2	620600	616100		p1d-ov-2	6756	6520		p2d-om-2	1189000	1194000		p2d-ov-2	4603	5306		p3d-ov-2	12380	12840		p4d-ov-2	24680	24140		p5d-ov-2	63860	63900
pre-p-ow	248000	248000		pre-p-ov-2	3448	3372		p1d-om-2	607000	616100		p1d-ov-2	6285	6520		p2d-om-2	1203000	1194000		p2d-ov-2	5847	5306		p3d-ov-2	12660	12840		p4d-ov-2	23470	24140		p5d-ov-2	66760	63900
pre-p-ow	249400	248000		pre-p-ov-2	3279	3372		p1d-om-2	620600	616100		p1d-ov-1	5814	4842		p2d-om-2	1189000	1194000		p2d-ov-2	5469	5306		p3d-ov-2	13460	12840		p4d-ov-2	24270	24140		p5d-ov-2	61080	63900
pre-p-ow	177600	175400		pre-p-ov-1	2429	3186		p1d-om-1	552200	558400		p1d-ov-1	4867	4842		p2d-om-1	1322000	1312000		p2d-ov-1	6462	6559		p3d-ov-1	15560	15080		p4d-ov-1	20780	21760		p5d-ov-1	91660	91490
pre-p-ow	171800	175400		pre-p-ov-1	3189	3186		p1d-om-1	558400	558400		p1d-ov-1	4403	4842		p2d-om-1	1307000	1312000		p2d-ov-1	6571	6559		p3d-ov-1	15130	15080		p4d-ov-1	22590	21760		p5d-ov-1	91660	91490
pre-p-ow	176600	175400		pre-p-ov-1	3940	3186		p1d-om-1	564600	558400		p1d-ov-1	4282	4842		p2d-om-1	1307000	1312000		p2d-ov-1	6644	6559		p3d-ov-1	14550	15080		p4d-ov-1	21910	21760		p5d-ov-1	91150	91490
The copies of Nb β Tubulin (*104)
Pre-P-OW	Pre-P-Ov	P1d-OW	P1d-Ov	P2d-OW	P2d-Ov	P3d-Ov	P4d-Ov	P5d-Ov
20.34	0.2291	50.52	0.7412	135.9	0.5306	1.915	3.05	6.142
24.8	0.3186	61.61	0.652	119.4	0.5306	1.284	2.414	6.39
17.54	0.3372	55.84	0.4842	131.2	0.6559	1.508	2.176	9.149

## Sheet: Fig5B
		Gray Value of BmVg associated with Fig5A				Gray value of Tubulin associated with Fig5A				Fold change
p1d-vg	0.007	123.579	0.865053		0.014	121.952	1.70733		2.09096	0.413711
p1d-vg	0.005	106.046	0.53023		0.015	125.643	1.88464		2.09096	0.253582
p1d-vg	0.008	128.256	1.02605		0.018	148.939	2.6809	2.09096	2.09096	0.490707
p3d-vg	0.011	223.379	2.45717		0.018	126.322	2.2738		2.09096	1.17514
p3d-vg	0.01	220.748	2.20748		0.022	148.1	3.2582		2.09096	1.05573
p3d-vg	0.01	226.669	2.26669		0.018	127.826	2.30087	2.61095	2.09096	1.08404
p5d-vg	0.03	244.013	7.32039		0.014	159.664	2.2353		2.09096	3.50097
p5d-vg	0.029	247.088	7.16555		0.014	157.011	2.19815		2.09096	3.42692
p5d-vg	0.027	250.143	6.75386		0.017	172.073	2.92524	2.4529	2.09096	3.23003
p7d-vg	0.039	229.021	8.93182		0.015	54.766	0.82149		2.09096	4.27164
p7d-vg	0.035	233.032	8.15612		0.016	63.096	1.00954		2.09096	3.90066
p7d-vg	0.035	231.773	8.11205		0.018	76.766	1.38179	1.07094	2.09096	3.87959
Fold change
(BmVg/Tubulin ratio)
P1d-Ov	0.413711	0.253582	0.490707
P3d-Ov	1.17514	1.05573	1.08404
P5d-Ov	3.50097	3.42692	3.23003
P7d-Ov	4.27164	3.90066	3.87959

## Sheet: Fig5C
	copy number of Nb-β-tubulin			copy number of Nb-β-tubulin				copy number of Nb-β-tubulin			copy number of Nb-β-tubulin
P1d-Ov	7412		P3d-Ov	15080			P5d-Ov	62660		P7d-Ov	91490
P1d-Ov	6520		P3d-Ov	19150			P5d-Ov	61420		P7d-Ov	117700
P1d-Ov	6520		P3d-Ov	12840			P5d-Ov	63900		P7d-Ov	104595
Pathogen load ratio to P1d
P1d-Ov	1.10853	0.975123	0.975123
P3d-Ov	2.86405	1.92033	2.25535
P5d-Ov	9.1859	9.55681	9.37135
P7d-Ov	13.6831	17.6031	15.6431

## Sheet: Fig 7A
Sample Name	Gene Name	Cq	Gene Name	Cq	Relative expresstion level of BmVg using the 2-△△CT method
dsGFP	Vg	16.76	RPL3	19.36	0.993092
dsGFP	Vg	16.5	RPL3	19.3	0.972655
dsGFP	Vg	16.75	RPL3	19.31	1.03526
dsVg-1	Vg	16.48	RPL3	17.41	0.31864
dsVg-1	Vg	16.42	RPL3	17.37	0.332171
dsVg-1	Vg	16.42	RPL3	17.39	0.332171
dsVg-2	Vg	17.58	RPL3	16.86	0.105843
dsVg-2	Vg	17.57	RPL3	16.92	0.106579
dsVg-2	Vg	17.78	RPL3	16.92	0.0921418
dsGFP	Vg	17.99	RPL3	18.52	0.993092
dsGFP	Vg	17.71	RPL3	18.48	0.972655
dsGFP	Vg	17.76	RPL3	18.48	1.03526
dsVg-3	Vg	19.25	RPL3	18.58	0.386891
dsVg-3	Vg	19.3	RPL3	18.52	0.373712
dsVg-3	Vg	19.24	RPL3	18.54	0.389582
dsVg-4	Vg	19.05	RPL3	17.64	0.236514
dsVg-4	Vg	19	RPL3	17.64	0.244855
dsVg-4	Vg	19.29	RPL3	17.64	0.200267
Relative expresstion level of BmVg
dsGFP	dsVg
0.993092	0.261972
0.972655	0.26433
1.03526	0.253541

## Sheet: Fig 7C
Sample Name	Gene Name	Cq	Gene Name	Cq	Relative expresstion level of BmVgR using the 2-△△CT method
dsGFP	VgR	19.36	RPL3	21.85	1.01866
dsGFP	VgR	19.3	RPL3	21.87	1.0163
dsGFP	VgR	19.31	RPL3	21.9	1.00231
dsVgR-1	VgR	18.69	RPL3	21.86	0.66588
dsVgR-1	VgR	18.71	RPL3	21.89	0.652176
dsVgR-1	VgR	18.76	RPL3	21.8	0.694157
dsVgR-2	VgR	19.23	RPL3	22.19	0.749154
dsVgR-2	VgR	19.19	RPL3	22.18	0.754364
dsVgR-2	VgR	19.23	RPL3	22.09	0.802923
dsGFP	VgR	19.96	RPL3	16.97	1
dsGFP	VgR	19.91	RPL3	16.94	1.02101
dsGFP	VgR	19.89	RPL3	17	0.97942
dsVgR-3	VgR	19.48	RPL3	15.97	0.655197
dsVgR-3	VgR	19.5	RPL3	15.89	0.646176
dsVgR-3	VgR	19.47	RPL3	15.89	0.659754
dsVgR-4	VgR	20.7	RPL3	17.14	0.659754
dsVgR-4	VgR	20.72	RPL3	17.15	0.650671
dsVgR-4	VgR	20.73	RPL3	17.15	0.646176
Relative expresstion level of BmVgR
dsGFP	dsVgR
1.01866	0.682496
1.0163	0.675847
1.00231	0.700752

## Sheet: Fig 7E
Sample Name	copy number of Nb-β-tubulin in ovarioles	ratio of experimental group to control group
dsGFP	113300	0.964534
dsGFP	149300	0.99752
dsGFP	156200	1.0377
dsVg-1	2189	0.0156805
dsVg-1	2436	0.0174499
dsVg-1	3866	0.0276934
dsVg-2	186000	0.46131
dsVg-2	189200	0.469246
dsVg-2	195700	0.485367
dsGFP	942700	1.04239
dsGFP	1403000	0.994244
dsGFP	1475000	0.96337
dsVg-3	177900	0.139686
dsVg-3	225600	0.17714
dsVg-3	249400	0.195828
dsVg-4	97750	0.076753
dsVg-4	195800	0.153741
dsVg-4	320700	0.251812
dsVgR	204700	0.507688
dsVgR	246500	0.611359
dsVgR	233000	0.577877
dsVgR	123300	0.305804
dsVgR	158900	0.394097
dsVgR	176800	0.438492
Pathogen load in ovarioles after RNAi
dsGFP	dsVg	dsVgR
1.04239	0.173357	0.406746
0.994244	0.204394	0.502728
0.96337	0.240175	0.508185

## Sheet: Fig 7F
Sample Name	copy number of Nb-β-tubulin in eggs	ratio of experimental group to control group
dsGFP	20540	0.923977
dsGFP	22920	1.03104
dsGFP	23230	1.04498
dsVg-1	9616	0.432569
dsVg-1	10510	0.472785
dsVg-1	11250	0.506073
dsVg-2	11100	0.499325
dsVg-2	11640	0.523617
dsVg-2	11720	0.527215
dsVg-3	11570	0.520468
dsVg-3	11100	0.499325
dsVg-3	11020	0.495726
dsVgR	14390	0.647323
dsVgR	16850	0.757985
dsVgR	14790	0.665317
dsVgR	15410	0.693207
dsVgR	16060	0.722447
dsVgR	16730	0.752587
Pathogen load in eggs after RNAi
dsGFP	dsVg	dsVgR
0.923977	0.432569	0.647323
1.03104	0.472785	0.757985
1.04498	0.506073	0.665317

## Sheet: Fig 7G
Data statistics based on S3E Fig
	Total number of follicles in the slice	Number of infected follicles in the slice	Number of infected follicles in the ovariole sheath	Number of infected follicles in the follicle cell	Number of infected follicles in the nurse cell	Number of infected follicles in the oocyte	Infection rate	Infection rate of follicle cells	Infection rate of nurse cells	Infection rate of oocytes
dsGFP	137	80	52	6	10	8	0.583942	0.075	0.125	0.1
dsGFP	171	102	95	4	11	7	0.596491	0.0392157	0.107843	0.0686275
dsGFP	263	172	170	8	6	6	0.653992	0.0465116	0.0348837	0.0348837
dsVg	167	50	50	0	0	0	0.299401	0	0	0
dsVg	230	60	60	0	0	0	0.26087	0	0	0
dsVg	315	98	98	1	1	1	0.311111	0.0102041	0.0102041	0.0102041
dsVgR	160	49	46	3	2	1	0.30625	0.0612245	0.0408163	0.0204082
dsVgR	214	32	28	3	4	1	0.149533	0.09375	0.125	0.03125
dsVgR	239	94	94	0	3	2	0.393305	0	0.0319149	0.0212766
Infection rate after RNAi
	dsGFP	dsGFP	dsGFP	dsVg	dsVg	dsVg	dsVgR	dsVgR	dsVgR
Infection rate	0.583942	0.596491	0.653992	0.299401	0.26087	0.311111	0.30625	0.149533	0.393305
Infection rate of follicle cells	0.075	0.0392157	0.0465116	0	0	0.0102041	0.0612245	0.09375	0
Infection rate of nurse cells	0.125	0.107843	0.0348837	0	0	0.0102041	0.0408163	0.125	0.0319149
Infection rate of oocytes	0.1	0.0686275	0.0348837	0	0	0.0102041	0.0204082	0.03125	0.0212766

## Sheet: Fig 9E
Sample Name	copy number of Nb-β-tubulin in ovarioles	control: average of Negative Serum	ratio of experimental group to control group
Negative Serum	1.20e+07	1.3276e+07	0.903884
Negative Serum	1.39e+07	1.3276e+07	1.047
Negative Serum	1.39e+07	1.3276e+07	1.047
Anti-SWP7-1	1.07e+07	1.3276e+07	0.805963	0.964143	0.885053
Anti-SWP7-1	1.26e+07	1.3276e+07	0.949078	1.09219	1.02064
Anti-SWP7-1	1.31e+07	1.3276e+07	0.98674	1.05453	1.02064
Anti-SWP7-2	1.28e+07	1.3276e+07	0.964143
Anti-SWP7-2	1.45e+07	1.3276e+07	1.09219
Anti-SWP7-2	1.40e+07	1.3276e+07	1.05453
Anti-SWP12-1	7.98e+05	1.3276e+07	0.0601083	0.13031	0.0952091
Anti-SWP12-1	9.98e+05	1.3276e+07	0.075173	0.125037	0.100105
Anti-SWP12-1	1.02e+06	1.3276e+07	0.0768301	0.146128	0.111479
Anti-SWP12-2	1.73e+06	1.3276e+07	0.13031
Anti-SWP12-2	1.66e+06	1.3276e+07	0.125037
Anti-SWP12-2	1.94e+06	1.3276e+07	0.146128
Anti-SWP26-1	3.16e+06	1.3276e+07	0.238023	0.274931	0.256477
Anti-SWP26-1	3.00e+06	1.3276e+07	0.225971	0.241789	0.23388
Anti-SWP26-1	3.04e+06	1.3276e+07	0.228984	0.239529	0.234257
Anti-SWP26-2	3.65e+06	1.3276e+07	0.274931
Anti-SWP26-2	3.21e+06	1.3276e+07	0.241789
Anti-SWP26-2	3.18e+06	1.3276e+07	0.239529
Anti-SWP30-1	3.48e+06	1.3276e+07	0.262126	0.486591	0.374359
Anti-SWP30-1	3.23e+06	1.3276e+07	0.243295	0.488851	0.366073
Anti-SWP30-1	3.65e+06	1.3276e+07	0.274931	0.469266	0.372099
Anti-SWP30-2	6.46e+06	1.3276e+07	0.486591
Anti-SWP30-2	6.49e+06	1.3276e+07	0.488851
Anti-SWP30-2	6.23e+06	1.3276e+07	0.469266
Pathogen load in ovarioles after antibodies blocking
Negative Serum	Anti-SWP7	Anti-SWP12	Anti-SWP26	Anti-SWP30
0.903884	0.885053	0.0952091	0.256477	0.374359
1.047	1.02064	0.100105	0.23388	0.366073
1.047	1.02064	0.111479	0.234257	0.372099

## Sheet: Fig 9F
Sample Name	copy number of Nb-β-tubulin in eggs	control: average of Negative Serum	ratio of experimental group to control group
Negative Serum	1.34e+07	1.26745e+07	1.05724
Negative Serum	1.22e+07	1.26745e+07	0.962559
Negative Serum	1.25e+07	1.26745e+07	0.986229
Anti-SWP7-1	1.09e+07	1.26745e+07	0.859992	0.773203	0.816597
Anti-SWP7-1	1.14e+07	1.26745e+07	0.899441	1.04935	0.974394
Anti-SWP7-1	1.19e+07	1.26745e+07	0.93889	1.12825	1.03357
Anti-SWP7-2	9.80e+06	1.26745e+07	0.773203
Anti-SWP7-2	1.33e+07	1.26745e+07	1.04935
Anti-SWP7-2	1.43e+07	1.26745e+07	1.12825
Anti-SWP12-1	3.61e+06	1.26745e+07	0.284823	0.250108	0.267465
Anti-SWP12-1	3.78e+06	1.26745e+07	0.298236	0.269043	0.283639
Anti-SWP12-1	3.91e+06	1.26745e+07	0.308492	0.161742	0.235117
Anti-SWP12-2	3.17e+06	1.26745e+07	0.250108
Anti-SWP12-2	3.41e+06	1.26745e+07	0.269043
Anti-SWP12-2	2.05e+06	1.26745e+07	0.161742
Anti-SWP26-1	4.22e+06	1.26745e+07	0.332951	0.361354	0.347153
Anti-SWP26-1	4.38e+06	1.26745e+07	0.345575	0.348731	0.347153
Anti-SWP26-1	5.17e+06	1.26745e+07	0.407904	0.377923	0.392914
Anti-SWP26-2	4.58e+06	1.26745e+07	0.361354
Anti-SWP26-2	4.42e+06	1.26745e+07	0.348731
Anti-SWP26-2	4.79e+06	1.26745e+07	0.377923
Anti-SWP30-1	4.10e+06	1.26745e+07	0.323483	0.343997	0.33374
Anti-SWP30-1	2.48e+06	1.26745e+07	0.195668	0.287979	0.241823
Anti-SWP30-1	4.36e+06	1.26745e+07	0.343997	0.436308	0.390152
Anti-SWP30-2	4.36e+06	1.26745e+07	0.343997
Anti-SWP30-2	3.65e+06	1.26745e+07	0.287979
Anti-SWP30-2	5.53e+06	1.26745e+07	0.436308
Pathogen load in eggs after antibodies blocking
Negative Serum	Anti-SWP7	Anti-SWP12	Anti-SWP26	Anti-SWP30
1.05724	0.816597	0.267465	0.347153	0.33374
0.962559	0.974394	0.283639	0.347153	0.241823
0.986229	1.03357	0.235117	0.392914	0.390152

[truncated: 1 more sheets: Fig S5]
